# Supplementary material for: Acaricidal activity of plant extracts against Amblyomma variegatum in Waghimra, Northeastern Ethiopia
Source: PLoS One. 2026 May 11;21(5):e0348007. doi: 10.1371/journal.pone.0348007 (PMC13160357; doi:10.1371/journal.pone.0348007)
Supplement: S1 Table — (XLSX) [file pone.0348007.s001.xlsx]

## Sheet: Sheet1
tick spp.	treatment	Code_trt	replication	AT weght (g)	AT,W (mg)	3h	6h	12h	18h	24h	36h	48	72	96	120	144	168		Total	Total dead		egg weght	egg W. (mg0
Ambyloma	H2O1	1	1	19.54	19540	0	0	0	0	0	0	0	0	0	0	0	0	0	30	0	0	2.5	2500
Ambyloma		1	2	19.99	19990	0	0	0	0	0	0	0	0	0	0	0	0	0	30	0		3.68	3680
Ambyloma		1	3	19.76	19760	0	0	0	0	0	0	0	0	0	0	0	0	0	30	0		1.06	1060
Ambyloma	R.C. 100	2	1	19.79	19790	1	2	1	1	0	1	0	0	0	0	0	1	7	30	7	21	0	0
Ambyloma		2	2	19.58	19580	1	1	2	0	0	0	1	0	0	0	0	2	7	30	7		0	0
Ambyloma		2	3	19.83	19830	0	1	1	1	2	0	0	0	0	1	1	0	7	30	7		0	0
Ambyloma	R.C. 50	3	1	19.375	19375	1	3	1	1	0	0	0	0	0	0	1	0	7	30	7	20	0.18	180
Ambyloma		3	2	19.75	19750	0	2	3	1	0	0	0	0	0	0	0	0	6	30	6		0.082	82
Ambyloma		3	3	19.46	19460	0	2	1	0	1	0	0	0	0	2	0	1	7	30	7		0	0
Ambyloma	R.C. 25	4	1	19.58	19580	0	2	1	0	1	0	0	0	0	1	0	1	6	30	6	17	0	0
Ambyloma		4	2	19.72	19720	0	1	1	0	0	0	0	0	0	0	1	2	5	30	5		0	0
Ambyloma		4	3	19.88	19880	0	2	1	0	3	0	0	0	0	0	0	0	6	30	6		0	0
Ambyloma	R.C. 12.5	5	1	19.65	19650	0	0	0	0	1	0	0	0	0	0	0	2	3	30	3	12	0.135	135
Ambyloma		5	2	19.34	19340	0	1	1	0	0	0	0	0	0	0	0	2	4	30	4		0.099	99
Ambyloma		5	3	19.56	19560	0	2	1	1	1	0	0	0	0	0	0	0	5	30	5		0	0
Ambyloma	J.C 100	6	1	19.52	19520	0	0	0	0	0	0	0	0	0	1	1	0	2	30	2	5	0.81	810
Ambyloma		6	2	19.48	19480	0	0	0	0	0	0	0	0	0	0	0	1	1	30	1		0.909	909
Ambyloma		6	3	19.46	19460	0	0	0	0	0	0	0	0	0	0	1	1	2	30	2		0.38	380
Ambyloma	J.C 50	7	1	19.85	19850	0	0	0	0	0	0	0	0	0	0	0	1	1	30	1	1	0.95	950
Ambyloma		7	2	19.388	19388	0	0	0	0	0	0	0	0	0	0	0	0	0	30	0		2.99	2990
Ambyloma		7	3	19.34	19340	0	0	0	0	0	0	0	0	0	0	0	0	0	30	0		0.82	820
Ambyloma	J.C 25	8	1	19.89	19890	0	0	0	0	0	0	0	0	0	0	0	1	1	30	1	2	0.74	740
Ambyloma		8	2	19.75	19750	0	0	0	0	0	0	0	0	0	0	0	1	1	30	1		0.22	220
Ambyloma		8	3	19.17	19170	0	0	0	0	0	0	0	0	0	0	0	0	0	30	0		1.57	1570
Ambyloma	J.C 12.5	9	1	19.27	19270	0	0	0	0	0	0	0	0	1	0	1	0	2	30	2	4	0.07	70
Ambyloma		9	2	19.23	19230	0	0	0	0	0	0	0	0	0	0	0	1	1	30	1		0.746	746
Ambyloma		9	3	19.23	19230	0	0	0	0	0	0	0	0	0	0	0	1	1	30	1		1.28	1280
Ambyloma	AI 100	10	1	19.54	19540	0	1	0	0	0	0	0	0	0	1	2	1	5	30	5	17	0.19	190
Ambyloma		10	2	20.72	20720	0	0	0	1	0	0	0	0	1	1	2	1	6	30	6		0	0
Ambyloma		10	3	19.72	19720	0	0	0	1	0	0	0	0	0	1	2	2	6	30	6		0	0
Ambyloma	AI 50	11	1	19.19	19190	0	1	0	0	0	0	0	0	0	1	2	0	4	30	4	11	0.057	57
Ambyloma		11	2	19.71	19710	0	0	0	0	0	0	0	0	0	1	2	0	3	30	3		0.157	157
Ambyloma		11	3	19.49	19490	0	0	0	0	0	0	0	0	0	1	2	1	4	30	4		0	0
Ambyloma	AI 25	12	1	19.35	19350	0	0	0	0	0	0	0	0	0	1	1	1	3	30	3	8	0.2	200
Ambyloma		12	2	19.05	19050	0	0	0	0	0	0	0	0	0	0	0	2	2	30	2		0.38	380
Ambyloma		12	3	19.21	19210	0	0	0	0	0	0	0	0	0	1	1	1	3	30	3		0	0
Ambyloma	AI 12.5	13	1	19.54	19540	0	0	0	0	0	0	0	0	0	0	0	1	1	30	1	6	0.3	300
Ambyloma		13	2	19.67	19670	0	0	0	0	0	0	0	0	0	0	1	1	2	30	2		0.038	38
Ambyloma		13	3	19.45	19450	0	0	0	0	0	0	0	0	0	0	1	2	3	30	3		0	0
